# Supplementary material for: Barthelonids represent a deep-branching metamonad clade with mitochondrion-related organelles predicted to generate no ATP
Source: Proc Biol Sci. 2020 Sep 2;287(1934):20201538. doi: 10.1098/rspb.2020.1538 (PMC7542792; doi:10.1098/rspb.2020.1538)
Supplement: Table S1: Amino acid positions and coverages of the 148 single-gene alignments used in this study [file rspb20201538supp1.xlsx]

## Sheet: Sheet1
Table S1: Amino acid positions and coverages of the 148 single-gene alignments used in this study.
Order in Fig. 2	Taxon name	Ar20	Arc20	Arf3	Arpc1	atp6	Atub	Btub	Calr	Capz	cct-A	cct-B	cct-D	cct-E	cct-G	cct-N	cct-T	cct-Z	cpn60	crfg	ctsl1	Eif-5A	fh	fibri	fpps	gdi2	glcn	gnb2l	grc5	Gtub	h3	h4	hla-B	hmt1	HSP70C	HSP70E	HSP70mt	HSP90	if2b	if2g	if2p	if6	ino1	L10a	mcm-A	mcm-B	mcm-C	mcm-D	metap2
1	Barthelona sp. PAP020	113	159	155	299	130	444	422	254	186	475	437	444	417	424	440	403	456	486	367	136	114	439	230	180	378	249	225	204	350	118	90	293	274	587	569	0	600	140	367	509	221	432	206	388	532	228	341	279
2	Giardia intestinalis	0	0	155	0	130	431	422	0	0	327	437	441	0	423	434	403	0	466	365	0	114	0	228	153	378	228	0	204	352	118	87	0	0	585	565	0	600	0	367	508	224	427	208	356	0	229	376	274
3	Spironucleus vortens	0	0	0	140	130	0	0	0	0	0	204	186	201	222	177	204	221	267	0	0	113	0	208	0	227	0	0	184	0	115	0	0	0	274	0	0	256	0	0	0	0	0	204	0	245	0	0	0
4	Dysnectes brevis	112	160	155	299	130	437	422	0	185	475	437	444	418	423	440	403	457	486	363	136	116	439	230	180	375	251	0	204	352	118	90	293	0	585	568	0	600	141	356	481	224	431	208	0	0	231	403	279
5	Kipferlia bialata	113	159	155	299	130	442	422	251	186	475	437	444	416	424	440	403	457	485	367	136	100	431	230	179	379	251	173	204	350	118	90	293	275	586	567	526	600	141	367	508	224	432	208	388	532	188	405	279
6	Aduncisulcus paluster.	0	116	155	299	130	444	422	0	0	475	431	444	418	416	436	400	457	485	367	136	116	417	174	183	376	141	225	204	349	118	90	293	0	586	0	524	598	135	367	496	224	0	208	359	0	204	0	276
7	Carpediemonas membranifera	113	159	155	298	130	443	422	0	185	475	437	444	416	423	440	402	457	484	367	136	116	0	230	181	379	253	0	204	350	118	90	293	275	588	317	522	600	141	366	501	224	432	208	203	340	229	405	279
8	Trichomonas vaginalis	112	157	155	296	130	410	421	254	184	475	437	444	418	423	434	403	457	486	365	136	116	0	229	180	376	244	226	204	345	118	88	293	275	586	565	526	600	0	367	508	224	431	207	388	526	231	317	279
9	Tritrichomonas foetus	0	150	155	145	130	211	227	78	0	148	158	181	0	122	0	158	75	128	0	127	116	221	0	0	204	83	134	193	0	118	87	0	143	194	211	0	0	0	0	140	0	165	199	0	0	0	0	118
10	Paratrimastix pyriformis	113	0	155	72	113	432	422	254	175	212	147	181	0	162	125	138	196	0	0	136	116	0	230	0	230	0	226	198	0	0	0	293	275	572	0	0	376	0	0	0	223	181	156	0	0	0	0	114
11	Leishmania major	0	0	155	296	130	432	422	254	0	475	437	444	418	422	434	400	457	486	367	133	116	0	225	181	378	243	226	204	352	112	89	293	275	587	567	526	600	0	365	506	224	431	208	387	532	231	405	279
12	Trypanosma cruzi	0	157	155	296	130	432	422	254	0	439	437	444	418	422	434	400	457	486	367	136	116	0	230	181	378	244	226	204	352	112	89	293	272	0	567	526	600	0	366	506	224	215	208	387	532	231	405	279
13	Diplonema papillatum	105	0	155	0	0	169	416	0	0	0	0	0	0	0	0	0	0	0	0	60	116	0	0	0	0	0	0	198	0	116	77	0	0	0	165	0	194	0	0	0	0	329	0	0	0	0	0	0
14	Euglena gracilis	0	0	155	0	119	432	422	182	0	0	230	0	232	154	179	191	0	486	0	74	116	0	227	145	185	0	226	204	213	118	0	293	0	587	0	0	600	0	169	217	224	0	208	0	0	0	0	124
15	Sawyeria marylandensis	0	154	152	0	0	230	172	248	184	306	131	168	0	200	0	0	30	0	225	136	116	0	152	0	238	0	214	204	0	118	74	0	0	208	0	214	428	0	101	0	203	197	208	0	0	0	0	129
16	Stachyamoeba lipophora	0	88	0	0	0	178	0	0	0	0	0	116	0	0	0	0	0	0	0	112	98	0	0	0	0	0	208	159	0	0	0	0	151	0	0	0	184	0	0	0	0	0	208	0	0	0	0	0
17	Naegleria gruberi	113	157	155	296	130	432	422	254	184	0	437	444	412	423	434	403	456	486	367	136	116	439	226	181	378	244	226	204	352	118	85	293	274	587	567	526	579	141	367	508	224	431	208	388	0	231	295	279
18	Tsukubamonas globosa	113	157	155	140	130	409	422	0	184	240	224	176	418	166	148	178	366	107	74	136	116	0	230	120	299	77	226	204	154	117	86	0	275	586	0	0	323	141	134	151	224	230	208	0	0	0	0	279
19	Recliomonas americana	113	155	155	242	130	432	422	155	184	219	0	0	188	0	0	151	137	127	0	136	116	0	230	0	378	0	226	204	0	118	90	0	192	0	254	0	600	139	120	300	221	431	208	0	0	0	0	187
20	Seculamonas ecuadoriensis	0	0	153	0	130	432	422	176	156	421	230	321	395	186	278	403	211	190	0	136	115	389	230	181	234	0	226	204	0	0	0	0	235	0	0	170	437	0	60	0	168	177	191	0	0	0	213	38
21	Jakoba libera	0	106	155	163	130	432	422	0	0	0	188	0	176	0	145	0	0	0	0	136	116	284	0	0	0	0	226	0	0	0	0	0	0	0	0	0	389	0	193	0	0	431	116	0	198	173	0	278
22	Jakoba bahamensis	0	0	102	140	126	432	422	0	0	172	0	227	0	0	145	0	174	0	0	136	116	180	201	0	217	0	153	179	234	0	64	266	0	0	0	0	234	0	126	204	0	392	208	0	146	0	0	200
23	Andalucia incarcerata	113	128	155	0	130	214	422	0	0	372	150	0	0	159	0	151	352	226	0	136	116	0	0	115	231	0	160	204	0	118	90	0	0	288	0	334	374	0	178	88	0	431	208	0	0	0	0	279
24	Phaeodactylum tricornutum	0	0	155	296	130	391	422	254	152	472	434	432	418	423	434	403	457	486	354	136	116	431	230	181	378	244	226	204	352	118	90	293	275	587	567	526	527	141	362	508	224	431	208	388	532	231	405	278
25	Thalassiosira pseudonana	0	0	155	296	130	430	398	176	0	475	435	434	418	352	434	403	457	486	367	0	99	439	207	181	378	244	226	204	352	118	90	293	275	586	566	526	600	129	367	508	224	431	208	388	533	231	405	278
26	Aureococcus anophagefferens	113	157	155	296	130	432	422	0	184	475	437	0	418	423	434	0	457	0	367	136	116	435	0	0	352	0	226	204	351	118	90	293	0	587	0	526	594	141	367	507	224	0	0	388	532	231	404	279
27	Ectocarpus siliculosus	77	157	155	296	130	432	422	254	184	473	437	444	418	423	434	403	457	486	367	136	116	439	230	181	377	244	162	204	352	118	90	268	275	587	567	526	594	141	334	499	0	431	208	388	533	231	405	278
28	Phytophthora infestans	113	157	155	278	130	432	422	0	0	475	435	444	408	423	434	403	457	440	367	136	116	439	230	181	377	244	226	204	352	118	90	293	275	587	567	526	515	138	367	508	224	431	208	388	533	231	405	278
29	Blastocystis hominis	113	0	0	296	130	421	410	254	184	475	437	444	418	423	406	377	457	486	367	136	115	0	230	180	367	0	226	204	0	118	90	293	275	587	546	526	0	117	367	500	224	431	208	0	532	231	405	278
30	Bigelowiella natans	113	157	139	296	130	432	384	254	174	475	437	444	418	423	434	402	457	486	367	136	116	439	230	181	375	244	226	202	329	118	90	293	270	548	567	525	560	141	367	508	222	400	208	388	533	231	405	279
31	Paracercomonas marina	0	0	155	0	130	214	0	0	136	0	163	0	184	0	192	0	0	0	0	52	0	181	166	0	0	0	98	0	176	0	0	158	0	0	0	0	32	0	0	0	0	192	208	0	0	0	0	0
32	Gymnophrys cometa	0	0	155	0	0	125	0	0	0	130	0	0	0	0	0	0	150	0	0	113	0	0	0	0	0	0	0	132	0	0	0	0	181	0	0	0	0	0	0	0	0	0	0	0	0	0	0	0
33	Quinqueloculina sp.	0	0	155	0	0	193	382	0	0	0	0	0	149	0	133	206	0	0	0	136	0	0	0	0	0	0	0	0	206	0	0	0	0	94	0	208	129	0	0	0	0	0	0	102	0	0	0	186
34	Reticulomyxa filosa	0	0	155	163	130	431	420	186	75	0	136	0	0	0	0	0	0	0	0	133	0	205	175	0	83	0	133	149	351	118	0	0	145	0	0	0	116	136	127	0	113	135	159	0	0	0	0	152
35	Plasmodium falciparum	0	0	155	296	130	211	422	0	184	474	213	444	417	423	434	402	456	486	348	118	116	0	229	172	378	153	226	204	352	118	90	293	203	587	567	526	594	132	0	508	224	426	208	388	532	231	405	279
36	Theileria parva	0	0	155	296	85	379	422	0	0	474	370	444	417	423	426	403	456	486	275	136	116	0	230	180	349	239	226	198	346	118	90	293	275	587	565	526	600	141	360	508	224	0	208	388	531	226	401	279
37	Toxoplasma gondii	0	0	155	296	130	432	422	0	184	417	414	444	418	423	427	403	457	486	293	136	116	0	229	180	377	238	226	204	352	118	90	293	275	587	567	526	600	141	367	508	195	0	208	388	532	231	390	279
38	Cryptosporidium parvum	0	0	155	296	130	432	422	0	0	474	385	0	0	423	434	403	456	486	367	136	116	0	230	165	378	244	225	204	352	118	90	293	275	587	567	526	600	141	367	486	224	0	208	388	532	225	402	279
39	Oxyrrhis marina	0	0	155	100	130	253	422	201	0	240	263	244	417	0	0	310	313	0	275	136	116	0	165	0	153	0	226	133	0	0	0	184	0	587	515	0	599	141	213	0	186	0	0	199	0	149	0	106
40	Perkinsus marinus	0	0	155	296	130	429	422	254	0	251	437	442	418	423	434	403	457	486	367	136	116	0	230	181	378	244	226	204	352	118	82	293	272	587	567	526	600	0	367	508	224	0	208	378	533	231	398	279
41	Paramecium caudatum	0	0	0	0	0	432	422	0	0	96	381	212	210	213	434	171	457	0	202	0	0	0	165	0	0	0	0	185	352	0	0	0	0	587	567	0	510	0	297	508	224	0	0	192	242	190	227	0
42	Tetrahymena pyriformis	0	0	154	140	116	432	371	0	173	475	426	444	397	423	399	403	390	486	330	136	116	225	230	0	378	157	224	204	351	118	90	0	219	412	566	526	600	93	301	505	207	0	132	0	247	0	223	279
43	Emiliania huxleyi	113	154	155	296	130	432	422	252	138	284	400	420	409	0	434	316	457	416	346	136	116	407	230	0	356	244	226	204	352	118	86	224	0	587	567	0	600	131	269	472	224	0	208	0	522	229	387	272
44	Isochrysis galbana	0	0	98	131	108	156	0	0	0	0	0	176	0	0	99	179	231	0	0	0	0	118	0	0	0	0	107	0	180	93	0	146	0	0	0	0	0	64	0	0	212	0	0	88	0	0	160	0
45	Prymnesium parvum	0	0	155	0	130	273	271	216	0	169	235	245	148	0	0	0	0	242	0	62	116	0	0	0	166	0	161	185	0	118	0	222	0	266	253	264	272	107	0	0	78	181	208	0	76	0	0	0
46	Pavlova lutheri	0	0	155	150	130	401	399	156	0	0	109	0	186	215	0	83	72	0	92	0	116	0	88	0	272	0	177	204	212	52	90	143	0	587	0	0	531	0	239	0	0	0	52	113	0	0	0	201
47	Picobiliphyte sp.	0	0	0	237	0	0	386	0	0	0	238	0	102	0	0	0	129	0	92	0	43	0	0	0	201	0	0	0	0	115	65	0	0	0	0	0	310	78	0	0	158	102	105	0	0	0	188	42
48	Telonema subtilis	0	0	155	98	130	395	384	254	0	211	216	145	0	0	148	0	63	0	125	127	0	41	158	0	118	0	225	97	105	118	78	144	0	0	0	0	0	0	0	0	47	68	208	0	0	0	0	64
49	Micromonas sp.	0	0	155	0	130	289	422	254	0	469	165	444	418	419	434	403	457	459	367	136	116	432	230	180	378	244	226	204	352	117	90	158	247	587	567	526	594	141	0	508	224	431	208	0	533	231	405	278
50	Ostreococcus tauri	113	157	155	296	130	432	422	0	0	475	424	444	418	423	434	403	457	474	367	136	116	439	230	181	377	244	226	204	352	118	90	266	257	587	567	526	600	141	367	508	215	431	208	388	533	231	404	279
51	Chlamydomonas reinhardtii	113	157	155	296	130	432	422	254	0	403	435	444	418	423	434	403	455	441	367	136	116	439	230	181	378	244	226	204	352	117	90	293	275	587	567	526	594	141	331	462	224	431	205	386	533	231	405	279
52	Arabidopsis thaliana	113	157	155	296	130	432	422	254	184	475	437	444	418	421	434	403	457	486	367	136	116	439	230	181	378	244	226	204	352	118	0	293	275	587	567	0	600	141	367	508	224	431	0	388	533	231	405	279
53	Oryza sativa	113	157	155	296	130	432	422	254	184	475	435	444	372	423	430	403	457	486	367	136	116	439	230	178	378	244	226	204	352	118	90	268	275	587	567	526	600	141	367	508	224	402	208	388	533	231	405	279
54	Guilllardia theta	113	157	155	290	130	425	422	254	184	475	196	444	418	423	434	403	457	486	367	136	116	301	230	150	377	244	226	200	352	118	90	293	275	563	567	526	594	141	367	508	224	431	193	388	533	231	405	279
55	Rhodmonas salina	0	0	155	0	0	249	360	0	0	0	0	0	0	0	0	0	0	0	0	134	116	0	121	0	0	0	0	198	0	0	0	123	0	587	0	0	0	0	0	0	39	0	0	0	0	0	0	0
56	Goniomonas sp.	0	109	155	33	130	385	202	30	0	0	0	84	0	0	0	0	89	170	0	110	116	0	157	92	0	0	173	204	0	82	0	102	0	166	102	96	276	84	54	0	124	133	208	0	0	0	0	109
57	Roombia truncata	0	0	155	0	130	429	422	254	141	271	437	0	0	0	434	402	0	0	164	127	116	439	0	0	378	187	226	204	0	118	90	267	272	586	567	526	600	141	367	0	224	89	208	0	0	0	0	217
58	Palpitomonas bilix	0	106	155	38	130	272	422	157	157	194	220	195	181	177	164	184	199	45	67	136	112	148	219	99	246	74	226	199	0	102	86	138	193	213	0	0	276	141	63	159	140	171	208	0	71	0	0	230
59	Cyanophora paradoxa	0	157	155	262	130	428	422	253	0	209	293	82	164	99	0	0	183	232	367	0	116	0	97	169	269	0	226	204	0	118	90	126	270	586	476	0	594	139	227	0	204	164	208	264	429	0	381	166
60	Glaucocystis nostochinearum	0	0	155	0	130	330	262	108	0	0	0	0	0	0	0	0	0	0	0	0	116	0	0	180	317	0	0	181	0	118	90	152	129	0	0	0	42	0	132	0	192	0	208	0	0	0	0	0
61	Chondrus crispus	0	0	144	0	0	218	422	0	0	63	0	0	0	0	0	0	0	0	0	0	116	0	33	0	169	0	97	183	0	118	90	0	0	587	261	0	482	0	0	0	0	0	132	0	0	0	0	0
62	Gracilaria changii	0	0	155	0	130	191	210	0	0	147	0	0	182	0	121	143	71	129	0	110	116	0	125	0	0	0	177	204	0	118	85	180	227	196	241	0	178	119	0	92	197	0	0	0	0	0	0	183
63	Porphyra yezorensis	0	0	150	114	130	173	175	0	0	141	0	138	91	143	0	121	133	159	174	0	99	0	0	0	0	0	122	168	0	118	85	141	0	173	0	178	185	0	161	149	93	148	156	0	0	0	0	151
64	Cyanidioschyzon merolae	0	0	137	120	130	432	422	0	0	474	432	443	418	423	434	403	457	440	362	0	116	439	230	181	373	243	226	204	352	118	82	293	275	587	566	526	596	141	362	508	224	0	208	388	533	231	405	279
65	Galdieria sulphuraria	0	0	155	296	130	432	422	247	0	475	437	442	418	406	434	402	457	485	354	0	116	438	229	181	373	243	226	204	352	118	86	293	0	586	567	526	596	141	366	507	224	429	208	369	533	231	405	279
66	Poluplacocystis contractilis	0	0	155	111	130	378	384	254	184	163	195	239	123	0	178	0	79	0	124	125	0	115	206	0	221	0	132	204	127	117	86	138	115	586	0	0	545	120	114	0	131	98	208	0	0	0	0	128
67	Drosphila melanogaster	113	157	155	296	130	432	422	254	184	475	437	444	389	417	403	403	318	486	367	136	116	438	230	181	378	244	226	204	352	118	90	293	275	585	567	526	600	141	367	508	224	431	208	388	533	231	405	279
68	Homo sapiens	113	157	155	296	130	432	422	254	165	475	437	444	418	423	434	403	457	486	367	136	116	439	230	181	378	244	226	204	312	118	90	293	275	586	567	526	600	141	367	508	224	306	208	388	533	231	405	279
69	Amphimedon queenslandica	113	157	155	140	130	236	261	127	155	152	158	192	181	165	163	193	209	0	0	136	116	0	186	0	207	133	183	204	0	118	80	184	0	216	203	164	132	141	0	197	219	0	208	123	0	0	0	55
70	Monosiga brevicollis	113	154	155	296	130	432	422	254	184	475	437	443	418	423	434	403	457	486	367	136	116	424	230	181	377	244	226	204	349	118	86	293	275	586	567	511	600	141	367	498	224	431	175	388	532	231	405	279
71	Capsaspora owczarzaki	113	157	155	296	130	432	422	254	184	475	437	444	418	423	434	403	457	294	367	136	116	356	230	181	377	207	226	204	321	118	86	293	275	586	567	526	600	141	367	508	224	420	208	388	533	231	405	279
72	Saccharomyces cerevisiae	0	0	155	0	130	432	422	0	0	475	437	444	389	353	434	403	318	0	335	0	116	439	230	181	378	0	0	204	345	118	0	293	0	586	567	0	599	140	367	508	224	0	0	388	533	231	405	279
73	Ustilago maydis	113	157	155	0	130	430	421	0	0	475	437	444	418	423	434	403	457	486	365	0	116	439	230	181	378	137	226	204	352	118	90	292	275	586	539	526	577	141	367	503	224	155	0	388	533	198	405	279
74	Blastocladiella emersonii	103	157	155	163	130	218	230	0	137	172	252	169	189	196	158	155	188	211	213	0	116	0	184	108	203	0	201	204	190	118	90	158	188	207	206	222	219	120	172	169	223	199	208	0	200	39	179	53
74	Dictyostelium discoideum	113	157	155	296	130	425	422	254	184	475	435	443	412	347	434	403	318	485	366	136	116	439	228	181	378	244	226	204	352	118	90	292	275	587	567	465	598	141	327	486	220	431	208	228	529	0	405	279
75	Thecamonas trahens	113	118	122	279	115	397	422	0	183	460	437	441	418	403	434	337	98	486	297	136	107	439	230	181	336	237	78	200	317	118	86	293	269	584	567	524	589	141	361	427	224	320	208	388	533	198	278	279
76	Physarum polycephalum	0	0	155	141	0	200	275	254	157	231	200	299	0	423	434	310	191	372	367	74	0	118	190	181	241	0	199	204	0	112	0	293	0	560	523	526	600	101	312	158	0	356	188	82	0	138	0	79
77	Entamoeba histolytica	0	0	155	296	130	430	421	254	184	456	436	444	356	422	394	398	454	0	328	136	116	0	230	0	378	243	221	204	350	118	0	292	272	586	0	0	600	0	320	0	0	0	0	369	0	231	391	279
78	Mastigamoeba balamuthi	113	157	155	0	130	402	351	254	128	377	0	264	152	229	242	182	144	0	0	133	116	0	145	0	212	244	226	204	0	118	90	292	263	584	567	0	493	100	0	159	160	431	208	0	0	0	0	182
79	Acanthamoeba castellanii	113	157	155	112	130	403	249	163	167	135	168	0	229	140	138	82	96	0	67	136	116	288	230	0	365	144	0	204	0	117	86	293	142	586	0	0	244	0	0	161	110	130	208	0	0	0	0	0
80	Malawimonas californiensis	85	157	155	0	130	348	422	0	0	0	0	196	88	193	36	38	124	189	0	136	116	160	83	0	230	0	226	204	0	0	0	0	0	0	0	186	350	141	0	0	203	0	192	0	0	0	0	0
81	Malawimonas jakobidormis	0	157	155	131	130	378	384	108	181	361	195	0	0	0	0	0	0	0	0	74	116	0	203	0	193	180	226	200	0	0	90	0	0	569	0	0	520	108	71	160	223	0	208	0	0	0	0	0
82	Collodictyon triciliatum	113	122	0	172	0	185	186	0	123	115	0	129	79	181	169	205	313	0	70	71	78	0	133	0	104	0	183	139	0	118	85	0	59	0	0	0	220	0	0	127	116	351	191	64	63	0	103	125
full amino acid positions in each signle-gene alignment		113	160	155	299	130	444	422	254	186	475	437	444	418	424	440	403	457	486	367	136	116	439	230	183	379	254	227	204	352	118	90	293	275	588	569	527	600	141	367	510	224	433	208	388	533	231	406	279
[truncated: 102 more columns]
