# Supplementary material for: Barthelonids represent a deep-branching metamonad clade with mitochondrion-related organelles predicted to generate no ATP
Source: Proc Biol Sci. 2020 Sep 2;287(1934):20201538. doi: 10.1098/rspb.2020.1538 (PMC7542792; doi:10.1098/rspb.2020.1538)
Supplement: Table S2: Putative MRO proteins of Barthelona sp. strain PAP020 and their predicted subcellular localizations. [file rspb20201538supp2.xlsx]

## Sheet: Edited_ver
Table S2: Putative MRO proteins of Barthelona sp. strain PAP020 and their predicted subcellular localizations.
Protein	Abbreviation	Identification Number	N-terminal extension		MitoFates	NommPred	Sequence
heat shock protein 70	Hsp70	PAP020_hybridTRINITY_DN4371_c6_g4_i3.p1	+ (completed)	Nearly Complete N-terminus	NP	P	MVAIGIDLGTTYSCVGVMNNGRVEILTNDQGRRTTPSYVAFTKRERLIGEAAKRQAARNPKNTVFDAKRLIGRRFSDRTVQEDMKHWHFDVIQGDNDRPMIEVNFQGEKKRYYAEQISAMVLEKMVSIAEAYLGTEVKDAVVTVPAYFNDSQRNSTKDAGRIAGLNVLRVLNEPTAAAIAYGLNNNTEVERNVLIFDLGGGTFDVSLLAIEGDFFNVIATNGDTHLGGEDFDSRIVKYLVEEFKKQHPGLNIESSDRALRRLRNEAERAKIVLSSSAQTTIEIEALFEGEDFECQLTRARFEQLNMDLFRSCMKPVENVLRDADLDKNEIHEVVLVGGSTRIPKIQELIKEFFNGKEPARNINPDEAVAWGAAIQASILAGEATEETQDIILVDVTPLS…
		PAP020_hybridTRINITY_DN4393_c0_g6_i2.p1	+ (completed)	Complete N-terminus	NP	NP	MENGVPVVITNSEGDRTTPSVISYLENDIEVGSAALKSSSLNPKQTFYGVKRLIGRRFDDPLTSKFSSTVSFDVIPGPNQDAWLNVNNSAIAPCEISSEVLKKLKHAAEDHIGDKIERAVITVPAYFNDAQRQATRDAGTLAGLKVERIINEPTAASLSFGIRDVNKRVAVFDLGGGTFDISILQISDDGVFQVLATNGDTFLGGNDFDDLLCSVFAEEFKDEHGIDILVDPMAVSRLREAVEQAKKELSFKQTSTISIPFISSKNGQPIHFSRLLSRTEFDTLTSKIIDRLRKPCEAALSDAHLTKKDIDDVLLVGGMTRVPAVKKMVEQVFGQVPSVVMNPDECVAIGAAIQGGIINGETEEMLLLDLTPLSLGVEVDGGMMARLIPRNTTLPTHAS…
		PAP020_hybridTRINITY_DN4226_c0_g2_i1.p1	+	Nearly Complete N-terminus	NP	P	TGTSFFFIYKMKLFIFSILLLLGIVFSANEDRPEWPVIGIDLGTTYSCVGVYTKQGMVEIIANDQGSRITPSYVAFSEGERLVGEAAKFQASSNPTNTFYDIKRIIGLAYDNPVAQSEFKRFSYKVKNKNNRPFVIQEKRELAPEEISAMVLSKMKSIAEEYLGQDVKNAVVTVPAYFNDAQRQATKDAGAIAGLNVVRILNEPTAAALAYGLNKKSNDKDEINILVYDLGGGTFDVSLLAIDTDGVFEVLATAGDTHLGGEDFDQRVVEYFVRRFQKKHNIDLRKDNRAMHLLKREAEMVKRALSTKFQERVEIENIYEGIDFSESLTRTKFEELNKDLFKKTIAPVKRVLEDAGLDIDEVDEIVLVGGSTRIPKVQELIKEYFEGKEPTNSINPDEA…
heat shock protein 40	DnaJ	PAP020TRINITY_DN21969_c0_g1_i1.p1	+ (completed)	Complete N-terminus	NP	P	MILSRNFIYIFVISTIVLSNVVFCGRDFYNILGVTRSASKKQIRRAYRELSLKYHPDKNPGDKAAEEKFMDIAAAYEVLSDEEKRGIYDKGGEEALNAHNQGQQRPTNPFDIFSHFTGGGFNFNFGGAHHSGAHGTGVQRTADITIPFTVTLDELYSGKAVELNVRREGTCSKCGGTGAKTKDDVTKCPVCNGMGHTTKIGQIGVGFVQKVHAPCSCILYASPSPRARQKTRMPSSACIKKYCIVSRSLFCLMNITRIFV
		PAP020_hybridTRINITY_DN4314_c6_g1_i1.p1	+ (completed)	Nearly Complete N-terminus	NP	P	MTSSQKFIYLFIISTIILSNVVFCGRDYYNILGVTRSASKKQIRRAYRELSLKYHPDKNPGDKAAEEKFMDIAAAYEVLSDEEKRGIYDKGGEEALNAHNQGQQRPTNPFDIFSHFTGGGFNFNFGGAHHSGAHGTGVQRAADITIPLTVTLDELYSGKAVELNVRRESTCSKCGGTGAKTKNDVTKCPVCNGVGHTTKMRQIGLGFVQQVQEPCSHCHGTGNVIKRKCPVCQGKKVHSHYDRLVVVLERGMKNGDEIVFDEMTDYSPKMAAGKLKLSVVELAHDKFVRNDNDLRTTMHVSLKEALVGFRKTIVHLDGHHVIVSRKSVTKPLQVIRVKNEGMPLKNMPSNHGDLLVEVIVDFPDQVSEEQKEKIELLFR
		PAP020_hybridTRINITY_DN3722_c0_g1_i2.p1	+	Nearly Complete N-terminus	NP	P	TGTNFFSPFSSVCWANFFIMVAETGYYDILGVSPNASKADIRKAYRKLAVKYHPDKNKAEDATDKFAAINAAYEVLKDDEKRELYDKYGEEGLNGGPGGFGQGMSIFDLFNPGRSQQRQKGRQKAPPLKKPLKCTLEQFYNGCTRKFKLSRNVKCESCNGVGATDPSAVQTCPACHGRGMEVVTQQSGMMIQQFTRPCTKCHQTGQIIKDGAKCPKCMGEKFERVSKVNEVHVVPGMKDGETIVFHGDGNWQPDTVAGDLVIILTEEPHPLFTREGVNLMMKKTIKVVDAMLGCEFVVPHLNGNNVIVQVPGGVQPGTVMCVKNLGMPFQHDAFSKGNLYIEFTVDFEVPSLSENQKKQLQKILGNRQVVTEEEESKLENAHRFDCEAFNRRDIPKEEE…
nucleotide exchange factor for DnaK	GrpE	PAP020_hybridTRINITY_DN3352_c0_g1_i1	+ (completed)	Complete N-terminus	NP	NP	MEGVFMKKEDVLDDQEIISDQEEETTDEAMAEESKESAESSESTESTQADEAENQTVDEEVDLFKKIAETENKYVRLQAEFQNFKRRTEKEKADIYKFANERLFVELLGIMDNMERALDHVEESSVENMLEGLKMIKKSFDDVFEKNEVEAIKAVGEPFDPELHHAVLSEEHDEYEADVVIQELQRGYKINNKVIRPSMVKVSK
		PAP020TRINITY_DN23536_c0_g1_i2	+	Nearly Complete N-terminus	NP	NP	NAEYGEELNSEEQVENQESQETQEEVTSEEPAELSPEDKIAQLEAQLKESEDKYFRVHADFENIKKRLEKEKYQAIDYASEKFAKDILAPIDTLEMALAAEEAAKEVASDELLAKLKEGVELTIKNFYSAFEKHDITIVETEGEFDPNFHNAVMQVDSPDHEDGQIVQVMQKGYKFKDRLLRPAMVSICKK
glycine cleavage system protein L	GCS L	PAP020TRINITY_DN20786_c0_g1_i1.p1	+ (completed)	Nearly Complete N-terminus	NP	P	MLGANFLTGFKNKICENIIRGIAQTDKEYDVCIIGGGPGGYVAAIRAGQLGLKTACIEKRKKLGGTCLNEGCIPSKSLLHSSEIFETAKQHGKQHGIIIKDIAMDLTKMHKQKDGAIRQLSQGIDYLFKKNDVDHFKGMASFVDKNTVEITDENGEKTQINAKNVVIATGSGANVLPNIEVDEKVIVTNKGGLELRKIPKKLLVVGAGVIGLELGSVWRRLGSEVTVVEYGDRITPGMDLELSNQLEDYLKKQGIEFRLTTKLSNAQIDGDIAHCTLEGVKDGSIVQEDFDCVLLAIGRHAYSKGLEDEKLNINKNRWGQFEVDAHYETNVPGIFAIGDCIKGPMLAHKAEEEGVVLIEQISGIDDAHVNYDAIPSIIYTQPEFAGVGLTEEDAKELGI…
glycine cleavage system protein H	GCS H	PAP020_hybridTRINITY_DN1320_c0_g1_i1.p1	+ (completed)	Complete N-terminus	P	NP	MCIRSCILSFFFSSRRRHTRFLPVSWARYQRRVRGVLIMQFQTKNLTSNIFQSIRSVAKTLFTSEHEYFRYENGVGVLGITPFAAEHLGEIVYADLPAIGDGFSKGDAPVALESVKAASDVYCPVNGEIVGVNTNLEDNPSDVSNDPFGKGWLVKVKFGNETDLKDLMDEVRYTEFCAHEAH
glycine cleavage system protein P	GCS P	PAP020_hybridTRINITY_DN3872_c0_g1_i1.p1	+ (completed)	Complete N-terminus	P	NP	MFKSNSAVKNLTDSVFRGVSSVTNRGLTVAEPLLFEQSLPGTGAVRLPDFQPVDGVKLGGIAKETVLDIPSLPEPSLMRHYVRLSQKNFSVDTGMYPLGSCTMKYNPRINEAIVRLPGFSETHPLQPEITVQGCFEAIDKLSKQLLTITGMSAITMAPAAGAHGEHTGIMAIRKAHEMNGQTQRDTILVPDSAHGTNPATSAVCGYKVQTVKSLANGRVDLVDLKAKAGPHVAGMMLTNPSTLGMFEGGCQEIANIIHGCGGYMYMDGANLNALLARCNIAQLGADAMHINLHKTFSTPHGGGGSGSGPVVFSERLAPHVPTNNIYTEDINGQKVYRVAENINDESLGRVKQFHGQTAVMLRALAYIMALGEKGLRHTSGDAVLNANYLLKRLTEIGMT…
		PAP020_hybridTRINITY_DN3872_c0_g1_i1.p2	+ (completed)	Complete N-terminus	NP	NP	MFKQCSNATLQSFNNIIRGVSHKIQSNETLPYVVHSNETRKQMYEALGIKSEDELFNLIPLSAKITPGSLNLEPPKSEMTIKKELSAMAEKNLSAADAPLFCGAGMYRHYVPAFVDHLISRSEFLTCYTPYQPEVSQGTLQGMFEFQNLICRLTGMGIANASMYDGSTATAEAINMACRLTKRGKVLLEGSIHPQYLDVCRTYNNASNIADLKFFKPNPQGIDIEGLIKNIDKKTAAVVVQNPGFFGHVVDLSPLARACEKNGAKLIVVTNEIVSLGAIKSPGEMGADIVCGDCGTLGNGLNFGGPTAGFLATRNDPKTIRTMPGRLVGETKDVEGNRCYVLSLGTREQHIKREKATSNICTAAGVNALAFAMHVAALGSQGYHDLAQMNHANARLLAN…
		PAP020TRINITY_DN13279_c0_g1_i3.p1	+ (completed)	Complete N-terminus	NP	NP	MRRLRCDYYIVFFFFKQKTAYEIGVRLVGSYSIKRRIEDICEESDFEFSEKFTRTSPYLEHPIFNSHRTETNMMRYLRHLQAKDHGLDSAMIALGSCTMKLNAASEVIPITWPGFSNIHPFAPPDQAQGYAQLIEELKMHLCEITG
glycine cleavage system protein /T	GCS T	PAP020_hybridTRINITY_DN3337_c0_g1_i1.p1	+ (completed)	Complete N-terminus	NP	NP	MFTSNTGINTKQFVEDICRITKNFSNIKKTPFNNFHRALGGEMVDFCGWDMPVKYNNTITEAVKHCRENASLFDVSHMGQLRFDGPDREKFIEAVTVADVKSTNYGRTKLSVLLTENGTIIDDLMVTRHPDHIWMVVNAATKDGDLRHFRSKIEELGMDVSVEDLSEERSLLALQGPKAAEVLQRHVEVDLNRIPFMSQMAMLLDGIPVKVSRCGYTGEDGFEISIPTSFSNDIALKLVCEPEVKPTGLGARDALRLEAGLCLYGNDMDTTTTPVEASLMWLISKKRRAEGGFPGHQRIMEQLNRGPKRRRVGFLVEKGAPARDHSLVYDSTGEKIIGEVTSGSFSPILGKPCGMVSIDNEHSKIGTDILIEVRGKKQKAKIAKMPFVPNGFYRIPDEL…
serine hydroxymethyltransferase	SHMT	PAP020_hybridTRINITY_DN4204_c0_g2_i4.p1	+ (completed)	Complete N-terminus	NP	P	MFKKTSKKLGSFLSESFTSKNGMKTKTQNLPLSKSDPELYSLLNQEMKRQSNGLELIASENFTSQAVLECLGSAFTNKYSEGYPGKRYYGGNQIIDQNEILCQERGLAAFHLDPEKWGINVQPYSGSPANFAVYTGLLQPHDRIMGLDLPHGGHLTHGFMTDKTRVSATSIFFESMPYRLNEETGIIDYDALEKSAMLFRPKIIIAGASAYPREIDYRRMREIADSCGAYLMADMAHIAGLVAAGEINDPFEHCDIVTTTSHKTLRGPRAGVIFYRKGVRSYNKGKPVMYDLEKNIDRAVFPGLQGGPHNNVIAGISTCFHEAMQPEFKEYQKQVKKNAKQLADSLLNYGFDLVSGGTDNHLMLVDLRSKGIDGARVESLLEICDITVNKNSVPGDKSA…
		PAP020TRINITY_DN22854_c3_g2_i4.p1	+	Nearly Complete N-terminus	NP	NP	DPELYSLLNQEMKRQSNGLELIASENFTSQAVLECLGSAFTNKYSEGYPGKRYYGGNQIIDQNEILCQERGLAAFHLDPEKWGINVQPYSGSPANFAVYTGLLQPHDRIMGLDLPHGGHLTHGFMTDKTRVSATSIFFESMPYRLNEETGIIDYDALEKSAMLFRPKIIIAGASAYPREIDYRRMREIADSCGAYLMADMAHIAGLVAAGEINDPFEHCDIVTTTSHKTLRGPRAGVIFYRKGVRSYNKGKPVMYDLEKNIDRAVFPGLQGGPHNNVIAGISTCFHEAMQPEFKEYQKQVKKNAKQLADSLLNYGFDLVSGGTDNHLMLVDLRSKGIDGARVESLLEICDITVNKNSVPGDKSAVVPGGIRLGAPALTSRGFKERDFEIVASFFNQGVE…
monoacylglycerol lipase	MGL	hybridTRINITY_DN3950_c0_g1_i2	+ (completed)	Complete N-terminus	NP	NP	MPIEHSLASTSLHGDLFAHNNPCNSHITPIYQTSTFYFDSVQHGADLFQGKGEGYIYSRLANPTVMNTESIIAKLEGTKHCYCFGSGMGALNASMITFLGAGDHFIVSDTMYGCTVNLTESYDRFNIERSTIDVSDLDLLRNSIKPNTKLIIFETPANPTLRVTDIEAIVAIAKEHNIITIVDNTFTTPIFQQPCKLGVDITVHSVTKYLNGHGDVVGGALCCNSDEMIEKIFHHRKDTGSLMAPMDAFLLARGLRTLEIRMLKHQENGLIVAKGLEAHPKVKSMYHPGLPSHPQHELAKKQMKGFSSMFAFELEGDINTSINFLNYIRNNSHNITLAVSLGTVDTLIQAPACMTHSGVQKEQREAAGITDGLIRVSIGLEDPQELLADLYAALENC
		TRINITY_DN22004_c25_g1_i7	+	Nearly Complete N-terminus	NP	NP	TNFFRLNQNMPIEHSLASTSLHGDLFAHNNPCNSHITPIYQTSTFYFDSVQHGADLFQGKGEGYIYSRLANPTVMNTESIIAKLEGTKHCYCFGSGMGALNASMITFLGAGDHFIVSDTMYGCTVNLTESYDRFNIERSTIDVSDLDLLRNSIKPNTKLIIFETPANPTLRVTDIEAIVAIAKEHNIITIVDNTFTTPIFQQPCKLGVYITVHSVTKYLNGHGDVVGGALCCNSDEMIEKNIPS*
Cysteine synthase	CS	PAP020_hybridTRINITY_DN8931_c0_g1_i1	+ (completed)	Complete N-terminus	NP	NP	MSNFNETSLKTHENALIANNISELVKYPSPMMYLNRYCPNLNTRVVLKLDYMQPSLTMKDLVVNEMIHEKESTGELRPGVHTLVEATAGSTGVSIVCMAAAQGYKSLIVMPDSTPLEHIALLVYYGGDVELTPGILGMQGAIDRANKLVEEEENYVMLNQFENAGNPLAHYKYTGPQIWEVCGNTLAAFVAGSGTGGTISGVGKFLKEKNKNILNVVVEPAESPVISGGPPGIHFIHGLGPSFVPANLHLEYIDEVFQVTSHDAIIVAREVAKTEGLAVSTSAGAVIHAAISIAQRINDSKKVVVAYVAAHAERFMSTELFHSAVIKAQKLKAEAAEESLI*
		PAP020TRINITY_DN51938_c0_g1_i1	+	Nearly Complete N-terminus	NP	NP	TQSTGLFLFCFVIMSHGKVYNNITELIGNTPLVRAEGLEKMFDLQAKILLKLEYLNPGFSVKDRIALKMIQEARKDGSLLDGQTIVEATSGNTGIGLCMVGSALKHPVVIVMPENMSEERKLLMKYYGAELILTPATKGMAGAVEVAQEYARTNNGFLTQQFSNPANPLAHIQTAREVYADTDGEIDYFVAGVGTGGTISGVGKELKKHDSSIQIIGIEPAESAVLSGEPAGKHLIQGIGAGFIPENYDSSVVDEIIKVKSQDAIDMSRLCGVTTGMVVGISSGSTIKGAIELAKRDNMAGKTIVVICASNAERYLSTVLFEHLR*
alanine aminotransferase	AlaAT	PAP020TRINITY_DN21094_c2_g1_i3	+	Nearly Complete N-terminus	NP	NP	RRVRGFIIFLSMPNSNNCHVLTKENSYPYIWDAAFDLKELDVPTVNEKIAKGETPFKKILKCNLGNPQGVGQKPITFLRQVLSGFCNPELLEGDIFSNEVKERINELIARNDNETGGYSSVQGMDLVRESIVDYINKRDGVRPVSADNLFITDGATVGIQYSIRMMIKNEKSAILIPSPQYPLYYSYIKACGGVPVPYYMDESKDWAMPIDELPKIIENCRAEGLEPIGFVIINPGNPTGNLVPEDQIKDVIRIAHREKLVLLADEVYQRNVYAHSDCPFVSVRKCCIDLEEECPEMELFSVHSSSKGMIGECGRRGGYLECHNILPEVKSQLQLLGSMLCPNLDGQIVLDCQLRPPKKNTPDRALYDQEHEAILKQHERNTLYLWEQFNSMSKMSCVL…
		PAP020_hybridTRINITY_DN3294_c0_g1_i1	+ (completed)	Complete N-terminus	NP	NP	MTKLNIENINQNAVKTEYAVRGVVPMRAEELKKELLNTNNGLKFGKIIPCNIGNPQALNQKPISYFRDILSLVNNERLLNSDNVDKIFDMEVIEQARQYRSEMQIQTGAYTHSQGLESFRQRVCTFIEQRDGLEKGSVSTKNIFLSDGASPIIQIALNILIKDNNTGIMLPIPQYPLYSASVTLLGGKIVPYYLEEETGWSLGNNICHVISSYEKAISEGVDVKAVVVINPGNPTGSIFTKAEMKQLVEFCETHELVLFADEVYQENIYDDELEFISFRSIITEMNSQIPLFSFHSTSKGFFGECGRRGGYGEILNVPEDIHALFYKLSSVKLCPNIDGQLATAVMVSPPNIQEYVEEVEAIKTSLKRRAEKMTQFWNSLEGVSCQKVAGSMYAFPNIN…
aspartate aminotransferase	AspAT	PAP020TRINITY_DN20673_c17_g1_i1	+ (completed)	Nearly Complete N-terminus	NP	P	MSFLNNISQAPPDGILKLNTLFNADTNPKKVSLGVGAYRDNKGLPYVLPCVTEAEERLKSHPNHEYPPIQGKPEYLVAAKKVMFGMDSSLVTDPRVCAFQSLSGSGALTNIMEFVRKFAPEKHFYYSDPTWPNHIAMLKKRFPDDQIHPYRYYDASTRSLDFDGMYADINNIPEGNIVLIQPICHNPTGVDPSVDQWKQIMNVIFEHNLIPFIDCAYQGFGSGDLNEDALVLRMFAEESLEHNRPCFICQSFSKNMGLYGERIGAGYILCSSEQEAKACLSQVNIIARTTYSMPPIHGAQIITEIMKDVSLFNSWNNEMKIMSGRIFEMRNALKNGIMKLELEKNPEVNPKKWDHITDQFGMFSFTGLTPTQVSHLADNYSIYMTNSGRISISGLNTGN…
		PAP020_hybridTRINITY_DN820_c0_g1_i1	+ (completed)	Complete N-terminus	NP	NP	MSFIGDVPHIEPDGILVLNSLYNADSNPLKVNLGVGAYRNDEGFPYILKCVDEAESRLKTKYDHEYPPIQGKEEYLTAAKKVIFGSNSHLVFDKRICAFQSISASGALTVIMDFIKQFVPEMHFFLSSPTWPNHIPMLKGRFMEEQIHSYRYYSESTKSLDFKGMIEDIENIPEGSVILLQPICHNPTGVDPDNEQWKLILQVILDRKIIPFIDCAYQGFCSGNLSKDSFMVKLFAETCLENQVICFICQSFSKNMGLYGERIGSGYIICASENQATACLSQIKHIARIRYSMPPIHGAQIVTEIMEDDDLWNLWNCELKEMSNRIMEMRHALKDNIMKLEIKNDINVNLSKWDFIINEFGMFSFTGLTPSQVNHLASKYSIYIVKSGRISIPGLNHNN…
glutamate dehydrogenase	GDH	PAP020_hybridTRINITY_DN4395_c5_g2_i1_p1	+	Nearly Complete N-terminus	NP	NP	FLCVKKMSEIVEKVYQQVIKRDPHQPEFHQAVKEVLDSLAPFIEKNPQYGAVLERIVEPERVLHFRVPWVDDNGVLQVNRGFRVQFNSAIGPYKGGLRFHPSVNLSIIKFLGFEQIFKNSLTTLPMGGGKGGSDFDPKGKSDNEVMSFTQSFMTELYRHIGPNTDVPAGDIGVGGREIGFLFGQYRRIRNSYDSVLTGKGLAWGGSLIRPEATGYGAVYFAEEMLKANGHQMAGKRAVLSGSGNVFQYACEKLNQLGAIPLTCSDSKGCVYFPEGITAEVLDKIMELKNVKRGRLSELELTNGAQYFEGKRPWGICEADLAFPCATQNEISRENAEALIAKGCILVSEGANMPSVPEAIDLYLEKKILYGPGKAANAGGVATSGLEMSQNAIRMGWTRE…
		PAP020TRINITY_DN16892_c263_g1_i1_p1	+	Nearly Complete N-terminus	NP	NP	DTTACINAEYGDNLFLCVKKMSEIVEKVYQQVIKRDPHQPEFHQAVKEVLDSLAPFIEKNPQYGAVLERIVEPERVLHFRVPWVDDNGVLQVNRGFRVQFNSAIGPYKGGLRFHPSVNLSIIKFLGFEQIFKNSLTTLPMGGGKGGSDFDPKGKSDNEVMSFTQSFMTELYRHIGPNTDVPAGDIGVGGREIGFLFGQYRRIRNSYDSVLTGKGLAWGGSLIRPEATGYGAVYFAEEMLKANGHQMAGKRAVLSGSGNVFQYACEKLNQL
Tryptophanase	TNase	PAP020TRINITY_DN5469_c0_g1_i1_p1	-	Incomplete	NA	NA	RRVDNVCWEGLDSSKVAPCKGNMDVAGMEKLIAEHGDDIAAIVMTVTNNSVGGQPVSLQNMRETYEVAHKYAIPVCLDAARYAENAYFIHEREEGC
		PAP020TRINITY_DN5469_c0_g1_i2_p2	-	Incomplete	NA	NA	RPVDNVCSEGLDSAKVAPFKGNMAVAGLETLIAEHGDDIAAIVMTVTNNSVGGQPVSLQNMRETYEVAHKYAIPVCLDAARYAENAYFIHEREEGC
		PAP020TRINITY_DN37377_c0_g1_i1_p1	-	Incomplete	NA	NA	MVETIRRSTREEREQWLKDANYNLFNLKSDHVFIDLLTDSGTGAMSDKQWSAMMLGDESYAGARSYYNMKEALKNILGFDHFLPTHQGR
		PAP020TRINITY_DN27011_c0_g1_i1_p1	-	Incomplete	NA	NA	ARAHYNMFGLPAESVYIDLLTDSGTGAMSDAQWAAVMRGDEAYSGGRSYMHLMDVAGSIFGYSYIQPVHQGRAAEKVLMPLL
24 kDa of mitochondrial NADH:ubiquinone oxidoreductase	NuoE	PAP020TRINITY_DN22980_c0_g1_i2.	+ (completed)	Nearly Complete N-terminus	P	P	MLNLSKNLLRTIFISSLRNACTDCTCGGGLSSEICSLLQKYPDDHKHSALIPLLHILQDNFDYLSPSLLKYAADICEMNLNDVSQTVSFYSMFKTKPHAPNTIQVCDGVCCNLEGNDALVKHLKEKWNITENSDGLVNLEKVQCLGACSSGPVITLNGEYIENCDTKLLDKHLKELFKK*
		PAP020-HiseqNODE_8148_length_482_cov_151.653244_g7663_i0	-	Incomplete	NA	NA	FDRFNILKKKKKKNLLRTIFISSLRNACTDCTCGGGLSSEICSLLQKYPDDHKHSALIPLLHILQDNFDYLSPSLLKYAADICEMNLNDVSQTVSFYSMFKTKPHAPNTIQVCDGVCCNLEGNDALVKHLKEKWNITENSDGLVNLEKVQCLGACSSGPV
		PAP020_hybridTRINITY_DN9144_c0_g1_i1	+ (completed)	Complete N-terminus	NP	NA	MEALYKELDTYIDSLEDKPGSLIHVLHRAQHLFGYLPKDVQLHVARKLGVSGAKVFGVVSFYSYFETEPVGENVISVCMGTACFVRDAEKVIRKFEDELGIKIGETTEDFKFTLKDVRCIGACGLAPVVTIGEKVFGHVGPDDVKDIINQYKGGE
51 kDa of mitochondrial NADH:ubiquinone oxidoreductase	NuoF	PAP020TRINITY_DN22642_c0_g1_i4	-	Incomplete	NA	NA	RRVRGLTKLKSIFKTKSKSANLNNLLPKNECIFPNLDGKISSDLLSSLSNNDWEICQQAIELGRESIIETVSLSGLRGRGGAGFSTGRKWSFMPKNDNKPHYLVINGDEGEPGTSKDRYIMLNEPHKLLEGALISAYAIGAHKAYIYVRGEYRREIESLNNAIDEARKAGLLGPNAAGTGWNFDIVVHPGAGAYVCGEETALLESLEGKPGRPRLKPPYPAQAGLYGCPTTVNNVETIATIPHIMKGGSARTKIFTISGAVNRPVTVEERLGVKLSTLIDHYAKGVSRGELLAVQPGGASTPFLTAAEALDVVMDYEPLKDLGTEMGTGGLIIYSTEDDILKYLVKHLKFYAHESCGQCGPCRNGVNRMLNILEKFEAKEATFEDFAELKNWVDTIPGT…
Fe Hydrogenase	[Fe]-Hyd	PAP020_hybridTRINITY_DN3758_c0_g2_i1_p1	+ (completed)	Complete N-terminus	NP	NP	MSYLAQKRYSNRAISSASTVRNVVDDIDGEKIVININGNDFEVPIALSIYEACHLTGNFVPALCHHPKLKPAGRCRVCVVEVEGEKELFLSCCSAIKEGMRIHTNTPKVRLAATEALRKMQNNTRHRSNESVVNNEFDALLNWGDVNQDNNGAIRIDTSLCVGCTRCVRACNDMQSMNILQMKTEIDELGERCIVGLKGGESLDDLACIACGQCASYCPVGAISVVDDIDKVYEAMSSRKVVVVQTAPAVRVTIGEELGQLPGEINTDLLVQSLRALGFNYVFDTNLTADLTIMEEATELIQRITDNIVDPKDKAAPLPLFTSCCPSWINFVEKRRPDLIPYLSTCKSPMGMLGTIIKTYWADKMNIKPENIFSVAIMPCTAKKQECKRVELSQNHMYD…
		PAP020TRINITY_DN23123_c74_g1_i2_p1	+ (completed)	Complete N-terminus	NP	NP	MSNTAQTRFSERAINSTSNVRNTTDVIDGEKVTININGVDHEVPASLSIYDACHSTGNFVPALCHHPRLKPAGRCRVCVVEIEGEKDLSLACCSGIKDGMKINTNTPRVRLAATEALKTIQNNTRPKMEKVINTEFDALMNWANTVQDNNGSIKIDSSLCVDCSRCVRACNDMQFMNVLQMKSEIDELGERSVIGLKGADHISDLACIACGQCTTYCPVGAISAVDDTHKVYEAMRNGKVVVVQTAPAVRVGLGEELGQLPGEINTDLMVQSLRALGFNYVFDTNLTADLTIMEEATELIQRITDNIVDPKDKAAPLPLFTSCCPSWINFVEKRRPDLIPYLSTCKSPMGMLGTIIKTYWADKMNIKPENIFSVAIMPCTAKKQECKRVELSQNHMYDI…
		PAP020_hybridTRINITY_DN3758_c0_g1_i1_p1	+ (completed)	Complete N-terminus	NP	NP	MSNTAQTRFSERAINSTSNVRNTTDVIDGEKVTININGVDHEVPASLSIYDACHSTGNFVPALCHHPRLKPAGRCRVCVVEIEGEKDLSLACCSGIKDGMKINTNTPRVRLAATEALKTIQNNTRPKMEKVINTEFDALMNWANTVQDNNGSIKIDSSLCVDCSRCVRACNDMQFMNVLQMKSEIDELGERSVIGLKGADHISDLACIACGQCTTYCPVGAISAVDDTHKVYEAMRNGKVVVVQTAPAVRVGLGEELGQLPGEINTDLMVQSLRALGFNYVFDTNLTADLTIMEEATEFIQRVTDNVLEPKDDAAPLPMFTSCCPAWINYVEKRRPDIIPHISSCKSPMGMLGAVIKTYWAKKMNIKPEDIYSVAIMPCTAKKQECQRTELAHNCHPDI…
		PAP020TRINITY_DN10933_c0_g1_i1_p1	+ (completed)	Nearly Complete N-terminus (MがN末あるいはN末まで長くとも20aaと思われる)	P	P	MLSSNQSNLSKLFKNISKRLISVNVKLNGKELISDDELTILELCKENGISLPTLCHHPALEASGGTCRLCLVDIGGPNPVTSCNTHLYDGIEINTNDPKVLEQVKQNFRGILSNHPSKCFSCSSEHKCSLKDISRKLGVKMNLKPPTITPIDHSSKAIVVDPSKCIACGRCVEACKKQSINALGLHNRSDNIAVGTSFDLPLGFSGCIGCGQCTQVCPVGALEEVDHLTAVRKLLNMKKANPDMVLVGQIAPATRVTISEELGLSPGTVSTSALVGGLRKLGFDYVFDTNFAADLTIMEEANEFIERVKGHLNGDPNAAPLPMFTSCCPAWINYIEKHHPEMIPHLSSCKSPQEMLSSVIKSYYAKKNDIDPANIVVVSFMPCTAKKDEISREALGFNT…
		PAP020-HiseqNODE_3224_length_1333_cov_27_085516_g2954_i0 = hybridTRINITY_DN4257_c3_g4_i1	-	Incomplete	NA	NA	RLSDLNDLGTVPPTCIVFDTKKKDDVKNSQNSIPQRLQIGDDSIDSSAAVIEKKKIKVSLQDCMACSGCITSSESVLVESQSENKFETVFIKESIEQNKKLVVTLSPQSIISIAYQLDLTYTETFLKIGYILERKYNAIINDSALSYHLHAKLTLKHVQNSHHLVFSSECPGWVCFCEKMHEDLIPDLLPIVSPLIINGILIHSIYGDNVAHCAIECCHDHKLDVIRPELQRNDKKMIDFVLTSVEFYNIIKEDLLKETPMLNVESENISPLVTFVNDQLAIGTGASTGSLASFIHTNIKKEFDSSSALAKKRGLNITNDRLVVLAEGFQDLENLFLRVKNTGVHRQKAAINNMRFAEISACPKGCLNGGGQLRIKTIKDLENMKHSLNPCFFEELDEK…
Ferredoxin	Fdx	TRINITY_DN4087_c0_g1_i1	+ (completed)	Nearly Complete N-terminus	P	P	MLTILKKNCNVFLKTIRNYSLNVIAQRNSLEESNVKINFNNGDNLLDLLIDNNIEIPHNCEGFGHCGKCHCHIKSKKELPSINDLEKKVLRRSFLRDKYSRLACQVVLSQAFDGSSVIIP
pyruvate:ferredoxin oxidoreductase	PFO	PAP020_hybridTRINITY_DN4309_c0_g1_i1_p1	+	Incomplete	NP	NP	VRGSRLLIMKFVACDANAAAAHISYACSDVSVIYPITPSTQMAELSDKWSVEGRKNVFDEVVEVRQMQSEGGVAGAIHGANASGNLTSTFTASQGLLLMLPNMYHIAGENQVSVFHIASRQIGTHAGALFCDHSDIYAAKQTGFGCMSSCTVQESSDLALITHIAALKARIPFMHFFDGLRLSHEFQKIRQPSYEEIRSVYPIELANEYRKKVALSNKSPNMRGSGMNNEVWWQITETGAHFWMDCADVVDGVMNDVSELLGYRYRPFEYFGHPEATDVVVLMGSGAAVMISTVKKLAAEGKKVGCVVVRLFRPFSSKYLLKVIPETMERITVLDKSRDLTVETQPLAGDVFGAFIAKKLKNADYKLPKLIKGCYGLCGYEFTPAMVLTIFENMAKENA…
		PAP020_hybridTRINITY_DN4309_c0_g2_i1_p1	+ (completed)	Complete N-terminus	NP	NP	MQDRKPNYHSVDGNTAAIQAGYACSDLAFLYPITPSSPMCEMADTWAGQNRKNIFGEVVDCIQMQSEGGVSGALHGATVTGALTSTYTCSQGLLLMLPEMYKIAGELQPCVFHVASRVIAGQAMNIFCDHSDVMAVRQTGWSMLSSTSVQEAHDFGAISHLATVKASVPFLHFFDGFRLSHEVNKIDILTNEDISSMYPFEKLNEFRNRAIVNADKPNERGGVEGPDIFWQFVHAAQPYFDKVPQIVEETMDQFFKLTGRRYHAFDYVGAPDAERVVILMGSGVSAVEDVVKVLVQRGEKVGLLKVRLFRPFSVDLFVEALPSSVNMITVLDKTHEVGSNGEPLYLDVVAACRRKQLNIKVFTGRYGIGGKEFIPSDALAVFENMKRDIPKNDFNIGII…
		PAP020TRINITY_DN22991_c122_g1_i3_p1	+	Incomplete	NP	NP	QRRVRGFFYHFYFYTILLKMSEPNNNHDYHGFDGNTAASHIAYFFSDNAIIYPITPSTPMAEKIDQWSAEKRKNYANQCVSVQQMGSEAQAAGAVHGSLVAGGLTSTFTASQGLLLMIPNMYKMAGELLPVVFHVAARSVATHALSIFGDHSDIAAARTTGFSFLASTGVQEAMDLAIVAHLSTLKSSIPFVHFFDGFRTSHEVNVIDVIPYEKLETLLPLVSEEIKAFRDRALNPEHPKMIGTAQTADVFFQQAESVNKYYEAVPEHTQWAMDRVKEITGREYHLFDYFGPKNPKVVLIAMGSGAQVIKETIENVDNVGLIIVRLYRPFSIDHFVDLLPESVELITVLDRCKETAAVGEPLFEDVSSALLSKGKHIKVIGGRYGLSSRDFAPIHVMGV…
Malic enzyme (malate dehydrogenase fused at the N-terminus)	ME	PAP020TRINITY_DN22695_c33_g1_i4	+ (completed)	Nearly Complete N-terminus	NP	NP	MIVNPLYNRPCHILVTGAAGAIGYNLAFQLADGGLLGKNQEIVLHLLEIPMGIERLEALVMELEDSCCPLLRGVIATTDPQEAYTDVDIALLIGARPRGPGMQRKDLLVANGEIFKLAGNYLNKYANDNCKVVVVGNPCNTNAIICASNAPKIPLGNFTALSRLDVNRARAKIAKMIESEVIDVENILIWGNHSATQVADITYAKYRANGQWKNVKEQMDLEYIEKEFIPFVASRGSAIIKKRGASSAGSAATAILGHTIDIINGSTPGCFTCMGVLTDGKVYGLPAGIFFSLPVICDGMGKYVVIEDLEQPDWLRVKIEASAAELLEEREHADAFMGDRDFSDYRTEVCSLNDIYKHGKVSHDFHDPQVLRDPAMNRDTAFTEIEREKLGIVGFLPPK…
		PAP020-HiseqNODE_615	+ (completed)	Complete N-terminus	NP	NP	MNPIYHRPCHILLTGASGTIGYNLVFQLANGGLLGANQEIVLHLLESPAKIDRLNALVMELKDACCTLLRGIVATTDPQEAYGGIDIALLIGARARASGMLRKDLLVSNGEIFKLAGSYLNKYANEDCKVVVVGNPCNTNALICASNAPKIPLENFTVLSRLDVNRARAKLAEMIHHDVIDVENVIIWGNHSNTQVADVSYAKYRSKNEWKDVVGEVDLDFIERELIPFVASRGTVVLKNRGASAAGSATAAIISHTDDLINGSKPGFFTCMGVFTDGIVYGLPAGLFFSLPVICDGMGKYVVIEDFEQCDWLREKIEASAAELIEEREQADAFMGDRDYSNYRAPTCSTNDVYKHGRVTHQHDPQVLRDPSMNRDTAFTEIEREQLGIVGFLPPKIET…
cysteine desulfurase	IscS	PAP020TRINITY_DN1716_c0_g1_i1_p1	+ (completed)	Nearly Complete N-terminus	P	P	MLKISKKHFVNRLFSMKPEDFQPKSFLSKNYIYLDNNASTQLDIRVLDKMLPYLKENYGNPHSITHPFGWNSFEAILEAKRQISDLVGCKPENIIFTSGATEANNLALRGLHSLNCKDKNIAITAFEHPSVIESAKLEAFENNVGLKKIPVKNGHVSVENLKKDLEDVGVFACMHANNEIGTINDIDEIAKICKQNDVLLHVDAVQSIAHLPINMQNTPGISSLAFSGHKMNGPMGVGALCLNENVEILPLIVGGHQQQGLRAGTVPTSLVVGLGEACALISKEMKSNTEKLKNLKSIFLEYLEEHLDNWEINGTEPILPNCISISFLNVEGESLVAYLPNLAVSTGSACASDSLEGSYVIQAISEDEIKPHTSIRFSLSSKLTEEDILRAAKEVCDAV…
iron-sulfur cluster assembly protein	IscU	PAP020TRINITY_DN21725_c0_	+ (completed)	Nearly Complete N-terminus	P	NP	MMIVNYSNTLKIFKTFRQYSSEVLNRARNPKHFGYFDETLPNVGTAFVGSAACGDLLKLQIKVDEEDQKDEIISDAVFQTFGCCSAIASSDLATEWLIGKSLEDATKINNTSIAEHLRLPGLKRHCSVLAEEAIADAILDYQMKKSDKNS*
thioredoxin peroxidase	TrxP	PAP020TRINITY_DN35149_c76_g1_i2_p1	+ (completed)	Complete N-terminus	NP	P	MLVGQPAPEFTVQATENGQIVEKSLSDYKGKYVVLCFYPLDFTFVCPTEILAFNDAAEKFREHNCEVLFASIDSVFTHLAWQERPRSEGGLGQLQIPLLSDLNKEIGKAYDCLAPEGHHYRATYIIDEEGIIKSMTINHPDVGRSTEEMLRLVKAYIHVAKYGVVCAAGWDDDNGVELFADVEKSKEYFKA
		PAP020_hybridTRINITY_DN16139_c0_g1_i1_p1	-	Incomplete	NA	NA	KNLPADYKGKWVVLFSNPADFTPVCTTEFVGFAKKHEDFKAINAELIGLSIDQVFSHIKWVEWIKDNLNIEIKFPIIADDMGLVAQRLGMVAPAKGTATVRAVFILDDKGAVRLIMYYPPEVGRSIDEVYRAVKALQLSDKHKVAMPENWPNNGIIGDKVILPPAKDFDTAMARKDDDSEGYDWWFK
osmotically inducible protein	OsmC		-	Incomplete	NA	NA	KMEELTFKKLQGSHFMTITPQGHEIHTDGKITDDYETVAASPMQHMLAGLAGCSGIDVVMILDKMKVKYDDLEK
acetyl-CoA synthase 2 (Cytosolic enzyme)	ACS2		-		NA	NA	MTSPLQRFFDAKSYMIVGASTKENTPGFVMAKRFTGFFEGETYLVNPKGGELFGHELYVNPTACPPNVDVAVIVVPAKFATKAVQDCLDNGCVNFILISGGFAEIDEEGARIQNDIVRRVKERDGVIIGPNTVGVFDPGHGLDTVFLPEDKLERPKAGPISVISQSGALVAAIMNELVNANMQNSVAKVLSLGNACDMNELDAIRFLADDEFTEIIWQYMEGLKNGSDFIRTLRTVTPKKPVVSIKSNRTAAGAHASASHSASLAANDTVMDYLLNQSGIVRVDKWTDLFEVGRGLLHQALPKGSRVCIVTDGGGMGVMCCDAIDDHGLELATLSESTVTKFREIFPPFYPCGNPLDLTGSASADDFVKAVNLAMDDENVDAVILICLTCVPNVDPTTF…
acetyl-CoA synthase 3 (Cytosolic enzyme)	ACS3		-		NA	NA	MTDLLRCTYNPLDCFFNPKSVAIIGASEKPGVGNTLLFNLVKNPFNGVIYPINPRRESVHGFKCYKKVSDVPEPVDLALIVIPARFVPAAVADCAAAKVKGIVIISAGFKEMGPPGIALEEEIMRVRGDCRIVGPNVLGVMNPLSGLNATFAADMALPGKVAFLSQSGAMCTAVLDWSLKEKIGFSAFVSVGSMLDVDWGDLISYFGNDPNTEAIVIYMESIGNAKSFFAAARQVALSKPIIVIKAGATEAGSAAAASHTGTLAGSDKVLDAAFRRCGVLRVHKIADLFHMAATLAKQPRPHGNRLTIITNAGGPGVLTTDALISSGGVLSEISPETLEQLNKVLPDAWSHGNPVDILGDALPDRYADSLAICAKDPNNDGTLVILTPQDMSDPTATAQ…
hydrogenase maturases E	HydE		-	-	-	-	NA
hydrogenase maturases F	HydF		-	-	-	-	NA
hydrogenase maturases G	HydG		-	-	-	-	NA
acetate:succinyl-CoA transferase	ASCT		-	-	-	-	NA
succinyl-CoA synthase	SCS		-	-	-	-	NA
hybrid-cluster protein	HCP		-	-	-	-	NA
frataxin	Fxn		-	-	-	-	NA
iron-sulfur cluster assembly protein	IscA		-	-	-	-	NA
superoxide dismutase	SOD		-	-	-	-	NA
thioredoxin peroxidase	TrxP		-	-	-	-	NA
thioredoxin reductases	TrxR		-	-	-	-	NA
rubrerythrin	Rbr		-	-	-	-	NA
chaperonin 60	Cpn60		-	-	-	-	NA
chaperonin 10	Cpn10		-	-	-	-	NA
heat shock cognate B	HscB		-	-	-	-	NA
Mitochondrial processing peptidase α	MPPα		-	-	-	-	NA
Mitochondrial processing peptidase β	MPPβ		-	-	-	-	NA
